# Supplementary material for: Validity and measurement invariance across sex, age, and education level of the French short versions of the European Health Literacy Survey Questionnaire
Source: PLoS One. 2018 Dec 6;13(12):e0208091. doi: 10.1371/journal.pone.0208091 (PMC6283623; doi:10.1371/journal.pone.0208091)
Supplement: S3 Table — (XLS) [file pone.0208091.s003.xls]

## Sheet: Data
ident	santem	hlm	sexe	couple	enf	stfin	hls1	hls2	hls3	hls4	hls5	hls6	hls7	hls8	hls9	hls10	hls11	hls12	hls13	hls14	hls15	hls16	cat_lan	pcs	age	cat_dip	score1fl	score2fl	score3fl
1	4	3	0	0	0	2	2	2	2	1	2	2	1	3	2	2	3	2	2	1	2	2	1	5	66	3	21	21	14
2	4	2	1	0	0	2	3	2	2	2	3	2	2	3	2	2	3	3	3	2	2	3	1	2	79	3	19	17	15
3	2	3	0	1	1	2	1	2	2	2	2	2	2	3	2	1	2	3	2	2	2	2	0	2	37	3	16	20	12
4	3	3	0	0	0	2	2	2	1	1	3	2	1	2	1	1	3	2	2	2	3	2	0	2	30	3	19	22	11
5	4	2	1	0		2	2	2	1	1	2	1	1	3	1	1	3	3	3	2	2	3	1	5	63	3	18	17	14
6	3	3	0	1	1	2	2	2	2	2	3	2	2	2	2	1	3	3	3	2	3	2	1	5	46	3	21	20	15
7	3	3	0	1	0	2	2	2	2	2	2	2	2	2	2	2	2	2	2	2	2	2	1		69	3	21	16	12
8	3	3	1	0	0	2	2	2	2	2	3	2	2	3	2	2	2	2	2	2	2	3	0	2	32	3	22	19	16
9	2	3	0	1	0	2	2	2	2	2	2	2	2	2	2	2	3	3	3	3	2	3	1	3	70	3	9	20	16
10	1	3	0	0	0	2	2	2	2	2	1	1	3	3	3	2	4	3	2	2	3	4	1	5	29	3	16	21	15
11	1	3	1	0	0	2	1	1	1	1	1	1	1	3	1	1	2	2	2	1	2	1	1	2	47	3	23	21	18
12	4	2	0	0	0	4	2	3	2	2	3	2	2	3	2	2	3	3	2	2	2	3	1	5	73	3	13	19	15
13	5	1	0	0	0	1	4	2	2	2	3	2	2	3	3	3	3	2	2	3	3	3	1	3	89	1	20	7	16
14	5	1	1	0	0		3	2	1	2	3	1	1	3	1	2	2	3	3	4	4	4		2	86	3	13	12	18
15	4	3	0	0	0	2	1	1	1	1	1	1	2	1	1	1	1	1	2	2	2	2	1	2	67	4	24	19	18
16	1	3	0	1	0	2	2	2	1	1	2	2	2	2	1	1	3	3	1	1	3	1	1	2	25	2	12	22	18
17	4	3	0	0	0	3	2	2	2	2	2	2	2	2	2	2	2	2	2	2	2	2	1	3	88	1	21	25	20
18	3	2	1	0	0	3	2	2	2	2	1	2	2	2	2	2	2	2	2	2	2	2	1	1	67	3	20	24	18
19	5	3	0	0	0	2	3	2	1	1	2	2	2	2	3	2	1	2	2	2	2	2	1	1	89	2	22	19	14
20	5	3	1	1	0	1	1	2	1	1	1	1	1	2	1	1	2	2	2	2	2	2	1		85	3	16	25	20
21	4	1	1	0	0	2	2	1	2	2	2	2	2	2	2	2	3	3	3	2	3	3	1	5	54	3	17	21	17
22	2	3	1	0	0	3	2	2	2	2	2	2	3	3	1	1	4	3	2	2	2	2	1	3	30	3	15	20	20
23	4	2	0	0	1	4	4	1	1	1	1	1	1	1	1	1	1	1	1	1	1	1	1	5	49	1	25	25	20
24	2	3	0	1	0	2	2	2	2	2	2	2	2	2	2	2	3	2	2	2	2	2	1	3	61	2	21	19	13
25	5	2	1	0	0	4	2	2	1	1	1	2	3	2	2	1	4	3	2	2	3	3	1	2	53	3	21	18	12
26	4	3	0	1	0	2	3	1	2	2	3	2	2	3	3	1	3	3	3	3	3	3	0	2	58	3	17	20	13
27	4	1	1	0	0	2	2	2	2	2	2	2	2	2	1	2	3	3	2	2	3	2	1	5	86	3	14	22	17
28	3	2	0	1	0	2	2	2	2	1	2	2	2	4	1	1	2	2	3	2	2	2	0	1	64	3	17	25	16
29	1	3	0	0	0	2	2	2	2	3	4	2	2	2	2	2	4	3	1	2	3	2	1	2	32	3	15	21	18
30	2	3	0	1	0	2	3	2	2	2	2	2	2	2	1	1	3	3	2	2	2	2	1	5	34	3	22	19	14
31	1	2	1	0	0	2	2	1	1	1	2	1	1	3	2	2	4	4	2	2	3	2	0	3	25	3	24	20	9
32	3	3	0	1	1	2	2	2	1	1	2	1	1	2	1	1	2	2	2	1	1	1	1	5	44	3	23	20	14
33	4	3	1	1	0	3	2	2	2	2	2	2	2	2	2	2	2	2	2	2	2	2	0	2	74	3	22	18	15
34	4	1	0	0	1	3	2	1	2	1	1	2	1	2	1	1	2	2	2	2	2	3	0	3	38	1	18	24	19
35	2	3	0	1	0	2	2	2	1	1	2	1	1	3	1	1	3	3	2	3	3	3	1	5	65	2	17	12	18
36	4	1	0	0	1	2	2	2	1	1	1	2	1	2	1	1	3	3	2	2	2	2	1	1	60	1	11	15	13
37	3	2	1	1	1	2	2	2	2	2	2	2	2	1	3	2	2	2	2	1	1	2	1	3	69	1	14	21	18
38	2	3	0	1	0	1	1	1	1	1	1	1	1	1	1	1	1	1	1	1	1	1	1	2	69	3	25	25	19
39	1	3	0	0	1	4	1	1	1	1	1	1	1	1	1	1	1	1	1	1	1	1	1	2	43	3	25	25	17
40	2	3	0	1	0	3	2	2	2	1	2	2	1	2	1	1	3	3	2	2	3	2	0	5	46	3	16	22	20
41	4	3	0	0	1	4	2	2	1	1	1	1	1	2	2	2	2	3	3	2	2	2	0	3	39	1	18	17	11
42	3	3	1	0	0	2	3	3	2	1	4	3	3	4	2	2	2	3	3	2	2	3	1	5	30	3	18	12	14
43	1	3	1	1	1	3	1	1	1	1	1	1	1	1	1	2	2	2	2	2	2	2	1	5	31	1	9	18	15
44	2	3	0	1	0	2	1	2	1	1	1	1	1	1	1	1	1	1	1	1	1	1	1	2	83	3	25	25	20
45	3	3	1	1	1	4	2	3	1	1	1	1	1	2	1	1	4	3	3	2	2	2	1	2	53	3	20	23	17
46			0	1	1	3	2	2	1	1	1	2	1	2	1	1	2	2	2	2	2	2	0	5	45	3	22	22	16
47			0	1	1	2	2	2	1	1	2	2	1	3	1	1	2	2	2	2	2	2	0	5	34	3	14	22	17
48	3	3	0	1	0	2	2	2	2	2	2	2	2	2	2	2	2	2	2	2	2	2	1	3	73	1	11	21	16
49			1	1	0	1	2	2	2	2	2	2	2	2	2	2	2	3	3	2	3	3	0	2	32	3	16	16	15
50			1	1	0	1	2	1	1	1	1	1	1	1	1	1	1	1	1	1	1	1	0	2	56	3	21	23	19
51			0	1	1	2	2	2	1	2	2	2	2	2	2	2	2	2	2	2	2	2	1	2	50	3	24	23	18
52	4	2	0	1	1	2	2	2	1	1	2	1	1	2	1	2	2	2	2	2	2	2	0	3	49	2	24	7	15
53			1	1	1	2	2	2	2	2	3	2	2	2	2	2	2	2	2	2	2	2	1	2	39	3	21	20	17
54	1	3	0	1	0	2	2	1	2	1	2	2	2	2	2	2	2	2	2	1	2	2	0	2	55	3	21	15	15
55	4	3	1	1	0	1	1	2	1	1	3	1	1	2	1	1	1	1	1	1	1	1	1		69	2	25	20	8
56	3	2	0	0	0	3	3	2	2	2	4	2	1	4	1	1	2	2	3	1	1	1	0	3	74	1	15	25	18
57	4	1	0	1	0	3	4	1	4	4	4	4	4	4	4	2	4	4	4	3	4	4	0		78	1	25	16	8
58	3	3	0	0	0	2	3	3	2	2	2	3	2	3	3	2	3	3	3	3	3	3	1	5	81	1	15	21	18
59	1	3	0	1	0	2	2	2	2	1	2	2	1	3	1	1	3	3	2	2	2	2	1	3	53	2	22	19	7
60	2	3	0	1	0	2	2	2	1	1	1	1	1	1	1	1	1	1	1	2	2	2	1		85	1	19	15	15
61	2	3	1	0	0	2	2	2	2	2	3	2	2	3	2	2	3	2	3	2	3	2	1	5	30	3	13	18	15
62	4	2	1	1	0	2	2	1	1	1	2	2	2	1	2	1	3	3	2	2	3	2	1	2	62	3	16	21	11
63	1	3	1	0	0	2	2	2	2	1	2	2	1	2	1	1	2	2	2	1	2	2	1		20	2	19	20	14
64	2	3	1	1	0	2	2	2	2	1	3	2	1	3	2	2	3	2	3	2	2	3	1	2	79	3	21	16	6
65	2	3	1	1	1	2	2	1	2	1	3	1	1	2	1	1	3	3	2	2	3	2	1	5	55	3	18	14	9
66	1	3	0	1	1	1	2	2	2	2	2	2	2	2	2	2	2	2	2	2	2	2	0	5	38	3	18	17	16
67	2	3	1	0	0	2	2	2	2	2	2	2	2	4	2	2	3	4	2	2	4	2	1	2	78	2	11	19	17
68	2	2	1	1	1	4	2	3	1	1	2	4	2	4	2	1	1	2	3	2	1	2	0	1	51	1	19	10	12
69	2	3	0	0	0	3	2	1	1	2	2	3	1	3	1	2	3	3	2	3	3	3	1	5	61	1	12	20	11
70	2	2	0	1	1	2	1	2	2	2	1	1	1	2	1	2	1	2	1	2	1	1	0	3	46	1	19	21	12
71	3	2	1	1	0	2	2	2	2	2	2	2	2	2	2	2	2	2	1	1	2	2	1	3		2	10	20	15
72	3	3	0	1	1	2	1	1	1	1	3	2	1	2	2	1	3	3	2	3	3	2	1	1	40	1	14	17	16
73	4	3	0	0	1	3	2	2	2	2	2	2	2	2	2	2	2	2	2	2	2	2	1	3	43	1	9	19	15
74	4	3	0	1	1	1	1	1	1	1	1	1	1	1	1	1	1	1	1	2	2	1	1	5	41	3	22	24	20
75	4	2	0	0	0	2	2	3	2	2	2	2	2	4	2	2	2	2	2	2	2	2	1		36	2	18	18	16
76	3	3	0	1	1	1	2	1	2	2	2	2	2	2	1	1	1	2	1	2	2	1	1	3	33	3	23	24	17
77	3	3	1	1	1	3	2	2	2	2	2	2	2	3	2	2	3	3	2	3	3	2	1	2	50	3	19	18	10
78	3	3	0	1	1	3	2	2	2	2	3	2	2	2	2	2	3	2	3	2	2	2	1	2	40	3	18	19	15
79	3	3	0	0	0	2	1	1	1	1	1	1	1	2	1	1	2	2	1	1	1	2	1		21	2	18	19	15
80	4	3	1	1	1	2	2	2	2	2	3	3	2	2	2	2	3	3	3	2	2	3	1	2	44	3	18	17	15
81	4	2	0	0	1	3	3	3	2	2	2	4	1	3	2	2	2	1	3	1	2	2	0	3	41	1	12	17	18
82	4	3	0	0	0	2	2	1	1	1	1	1	2	2	1	1	2	2	2	2	2	2	1	5	57	3	25	20	16
83	3	2	0	1	1	3	4	3	1	1	1	1	1	3	1	1	2	1	3	2	2	2	0	1	50	1	19	21	18
84	2	3	0	0	1	2	1	1	1	1	2	1	1	2	1	1	2	2	1	1	1	2	1		56	1	20	17	18
85	4	2	0	1	1	3	3	2	2	2	3	2	2	3	3	2	3	3	3	4	3	3	1	4	43	3	19	16	12
86	3	3	0	1	0	2	3	2	1	1	3	2	1	3	2	2	3	3	2	2	2	2	1	3	24	3	21	24	17
87	4	3	0	1	0	2	3	2	1	1	3	2	2	2	1	1	3	2	2	3	2	2	1	3	50	2	18	19	13
88			0	1	1	2	2	2	2	2	3	2	2	2	2	1	3	3	3	1	2	1	1	5	29	3	14	21	17
89	2	3	0	0	1	3	2	2	2	1	2	2	2	2	1	1	3	2	3	2	2	2	1	5	48	3	21	22	16
90	3	2	0	1	1	2	2	2	2	1	2	2	1	3	2	1	3	3	3	3	2	2	1	2	48	3	19	20	16
91	3	3	0	1	1	2	2	2	2	2	2	2	2	3	2	2	2	3	2	2	3	2	1	3	34	3	15	18	14
92	4	2	0	0	0	2	2	2	1	1	2	2	2	2	2	2	2	2	2	2	2	1	1	1	26	1	14	19	14
93	4	1	0	1	0	3	3	3	2	3	3	3	2	4	4	3	3	3	3	4	3	2	1		46	1	8	18	16
94	2	3	0	0	0	2	2	2	2	2	4	3	2	3	1	1	2	2	2	1	2	1	1	2	30	3	24	20	17
95	3	3	0	1	1	2	2	1	1	1	1	2	2	2	2	2	2	2	2	2	2	2	1	2	43	3	22	21	16
96	3	2	0	1	1	2	2	1	2	2	2	2	2	2	2	2	2	2	2	3	3	3	1	2	45	3	12	17	18
97	3	3	0	0	0	3	2	2	2	2	2	2	2	2	1	2	2	2	2	2	2	2	0	3	89	2	17	20	19
98	2	3	0	1	1	2	2	2	2	1	2	2	1	2	1	2	2	2	2	2	2	2	1	2	44	3	18	12	15
99	4	2	0	0	1	2	2	2	2	2	2	2	2	3	2	2	3	3	3	3	3	3	1	2		3	10	17	16
100	2	1	0	0	1	3	2	2	1	1	1	1	1	3	3	1	1	2	3	1	3	2	1		30	1	10	22	12
101	3	3	1	1	1	2	3	3	3	2	4	3	2	3	2	2	4	3	3	2	3	3	1	2	40	3	14	17	16
102	1	3	0	1	1	2	2	1	1	1	2	1	1	2	2	2	2	2	2	2	2	2	0	2	32	3	19	16	10
103	1	3	0	0	1	2	2	2	2	1	3	2	2	2	1	3	3	3	2	3	3	2	1	2	43	3	16	19	14
104	1	3	0	1	1	2	2	2	2	2	2	2	2	2	2	2	3	3	2	2	3	2	1	2	35	3	18	16	13
105	3	3	0	0	0	2	2	2	2	1	2	2	1	2	2	2	3	3	3	3	3	3	1	2	67	3	10	16	10
106	3	2	1	0	0	2	2	2	2	1	2	2	1	2	2	2	2	2	2	2	2	2	1	3	47	2	20	18	9
107	3	2	0	1	1	2	2	1	3	2	2	3	2	2	2	2	2	2	2	2	2	2	1	3	19	2	5	23	19
108	5	2	1	1	0	2	2	2	2	2	2	2	2	2	2	2	2	2	2	3	2	2	1	2	68	1	19	19	15
109	4	1	0	0	0	4	3	2	2	1	3	2	2	3	3	2	3	3	3	3	3	3	1	3	63	1	11	14	17
110	3	3	1	1	1	2	2	2	2	2	2	2	2	2	2	2	2	2	2	3	2	2	0	4	68	1	15	25	16
111	3	3	1	0	0	2	2	2	1	1	2	1	1	2	1	3	3	3	3	2	3	3	1	2	64	3	13	20	14
112	3	2	1	1	0	2	2	2	1	1	2	1	1	2	1	2	2	3	3	3	2	3	1	2	58	3	22	10	7
113	3	2	1	0	0	3	3	2	2	2	2	3	2	3	2	1	2	2	2	2	2	2	1	2	44	2	18	24	18
114	4	1	1	0	0	2	4	3	3	4	3	3	3	4	4	4	4	4	4	4	4	4	1	2	85	3	5	25	20
115	3	2	1	1	1	2	2	1	1	1	2	2	1	2	2	1	3	2	2	2	3	2	1	4	40	2	19	21	4
116	4	1	1	1	0	2	2	2	1	1	2	1	1	2	1	1	2	2	1	1	1	1	1	5	55	3	11	20	17
117	4	2	0	0	0	2	1	2	1	1	2	1	2	2	1	1	3	3	2	2	3	1	1	2	68	3	11	17	12
118	4	1	1	0	0	3	2	2	2	2	2	2	2	3	4	2	2	3	3	3	2	2	1	3	45	1	13	17	10
119	3	2	0	1	0	1	2	2	2	2	3	3	1	4	2	1	3	3	2	3	3	2	1	3	24	2	21	19	12
120	3	2	0	1	1	2	2	2	2	2	2	2	2	2	2	2	3	3	2	2	2	2	0	2	54	3	17	21	17
121	2	3	1	1	0	3	2	1	1	1	2	2	1	2	1	2	3	4	2	3	4	2	1	5	34	3	16	13	15
122	3	3	0	0	0	2	3	3	2	2	2	2	2	3	2	2	3	3	2	2	2	2	1	5	64	1	23	18	15
123	4	3	0	1	0	2	2	2	3	2	3	2	2	2	2	2	2	2	2	2	2	2	1	2	36	1	16	19	16
124	4	2	1	0	1	2	2	2	1	1	2	1	1	2	1	1	1	2	2	1	2	1		4	38	1	21	22	17
125	4	2	0	1	1	2	2	2	2	2	3	2	2	3	4	1	2	3	3	3	2	2	1	2	44	3	11	21	16
126	3	2	0	0	1	3	2	2	2	2	2	2	1	3	3	2	2	2	2	2	2	2	1	5	44	3
127		3	1	1	1	2	2	2	2	2	2	2	2	3	2	2	3	3	3	2	2	2	1	2	71	3	21	19	8
128	3	3	0	0	1	2	1	1	1	1	1	1	1	3	1	1	1	1	1	1	1	1	1	5	46	3	22	20	15
129	2	3	0	1	1	3	2	2	2	2	1	2	1	2	1	1	1	1	1	1	1	1	1	2	50	3	9	22	16
130	5	1	1	0	0	3	2	2	2	2	2	2	2	3	2	2	2	2	3	3	2	2	1	5	29	2	10	17	16
131	2	2	1	1	1	2	2	2	1	1	2	2	1	1	1	2	3	2	2	2	2	2	0		21	3	21	23	17
132			0	0	0	3	3	3	1	2	3	2	2	3	1	1	4	4	2	2	3	2	1	1	87	2	13	18	11
133	3	2	1	0	0	2	2	2	2	2	2	2	2	2	2	2	3	3	2	2	3	2	1	1	73	2		23	16
134	2	2	0	1	0	2	2	2	1	1	2	1	1	2	2	2	3	3	2	2	3	3	1	2	32	3	11	16	16
135	4	2	1	1	0	3	3	3	3	2	2	2	3	2	2	2	3	3	3	4	3	2	1	4	74	1	14	17	15
136	1	3	0	0	0	2	2	1	1	1	2	2	1	2	2	1	2	1	1	3	1	2	1	5	20	2	16	23	17
137	4	1	1	0	0	2	2	1	2	2	2	2	2	2	2	2	2	2	2	2	2	2	1	5	54	1	18	25	17
138	2	2	0	0	0	3	1	1	1	1	1	1	1	1	1	1	2	1	2	1	1	1	1	2	48	3	15	17	19
139	2	3	0	1	0	2	2	2	2	2	3	3	3	2	2	2	4	4	3	4	3	3	1	5	66	3	11	18	14
140	2	3	0	1	0	3	1	1	1	1	1	1	1	2	1	1	2	2	2	3	2	1	1	3	54	1	15	19	14
141	3	3	1	1	1	3	2	2	2	2	2	2	1	2	2	2	2	1	2	3	3	2	1	3	57	1	16	14	15
142	3	3	1	1	1	3	2	2	1	1	2	1	1	2	1	1	2	3	2	2	2	2	1	2	59	3	25	23	16
143	3	3	1	1	0	2	2	2	2	1	2	1	1	1	1	1	1	2	2	1	2	1	1	2	54	3	23	16	8
144	2	2	0	1	0	2	2	2	2	2	2	2	2	2	1	1	3	3	2	2	3	2	1	3	74	1	16	20	16
145	3	2	0	1	1	3	2	2	2	2	2	2	2	3	2	2	3	3	3	2	3	3	1	3	49	2	22	24	17
146	1	2	0	0	0	3	2	2	1	1	3	2	2	3	2	1	3	2	2	3	3	1	1	3	21	2	16	21	18
147	3	2	0	1	0	2	2	3	2	1	3	2	1	3	1	1	3	3	2	2	3	2	1	5	67	2	14	19	15
148	2	3	0	0	0	2	2	2	2	2	3	1	1	2	1	1	3	3	2	3	3	1	1	3	80	1	17	22	17
149	3	3	0	0	0	2	3	2	2	2	3	2	2	3	2	2	2	2	2	2	2	2	1	2	39	3	18	15	15
150	3	3	0	1	0	2	1	1	2	1	2	1	1	2	1	1	2	1	1	1	1	1	1	5	53	3	15	19	16
151	2	3	0	1	1	3	2	2	2	2	3	2	2	3	2	3	3	3	2	3	2	3	1	5	46	3	13	18	14
152	4	3	1	1	0	2	1	1	1	1	1	1	1	1	1	1	1	1	1	1	1	1	1	2	64	3	22	25	20
153	1	2	0	0	0	2	1	2	2	2	3	3	2	3	1	3	3	2	2	2	3	3	1	3	54	1	8	18	18
154	2	3	0	1	1	2	2	2	2	2	2	2	1	2	2	2	2	2	2	2	2	2	1	2	38	3	13	19	16
155	2	3	0	1	0	2	2	2	2	2	2	2	2	1	2	2	1	2	2	3	2	2	1	5	69	3	10	22	15
156	4	3	1	1	0	3	2	2	1	1	1	1	1	2	2	2	2	2	2	3	3	1	1	2	54	3	14	20	10
157	2	3	0	0	0	2	1	1	1	1	1	1	1	1	1	1	1	1	1	1	1	1	1	2		3	21	23	16
158	4	2	0	0	0	3	1	2	1	1	3	3	1	1	1	2	2	1	1	2	1	3		3	63	1	8	21	14
159	5	3	1	1	0	2	2	2	2	2	2	2	2	2	2	2	2	2	2	2	2	2	1	5	68	1	18	20	14
160	3	3	0	1	0	2	2	2	2	2	2	2	2	2	2	2	3	2	2	2	2	2	1		69	3	19	18	15
161	2	3	1	1	0	2	2	2	1	1	1	1	1	1	1	1	1	1	1	1	1	1	1	3	58	2	22	5	4
162	2	3	0	1	1	2	2	2	2	2	2	2	2	2	2	2	3	3	3	3	3	2	1	5	46	1	15	20	16
163	3	2	1		0	2	2	2	1	2	2	2	2	3	2	2	2	2	2	2	2	2	1	2	32	1	25	14	12
164	4	3	0	0	0	2	2	1	1	1	2	2	1	1	2	1	1	2	1	1	2	1	0	2	78	3	16	22	16
165	1	3	0	1	0	3	2	2	2	1	3	2	2	3	1	2	4	3	2	2	2	2	0	4	33	2	20	17	16
166	4	2	1	0	0	4	2	2	2	2	2	2	2	2	2	2	2	2	2	2	2	2	0	2	61	1	5	25	20
167	5	2	0	1	0	3	2	3	2	2	2	2	2	3	2	2	2	2	3	2	2	2		3	47	1	10	22	20
168	5	3	0	1	1	3	3	2	2	2	2	2	2	3	1	1	4	4	2	2	2	2	1	2	44	3	18	19	16
169	5	3	0	0	0	1	3	1	2	1	2	2	1	3	1	1	2	2	3	2	2	2	1	5	90	1	15	18	14
170	5	2	0	1	1	3	1	2	2	2	3	2	2	2	2	2	3	3	3	2	2	1	1	3	36	2	19	22	15
171	3	3	1	1	0	1	1	2	2	2	2	2	2	2	1	2	2	2	2	2	2	2	1	2		3	16	18	16
172			0	0	1	2	2	1	1	1	1	1	1	2	1	1	2	2	2	1	2	2	1	2	47	3	17	22	17
173	3	2	0	0	1	3	1	1	1	1	1	1	1	3	1	1	1	1	2	2	3	3	0	3	40	1	17	20	16
174	5	3	1	1	0	2	1	3	3	2	3	2	4	3	2	2	4	4	3	4	4	4	1	2	33	3	13	21	17
175	4	3	1	1	0	2	2	2	1	2	2	2	2	1	1	2	3	3	2	3	3	2	1	2	75	3	12	15	12
176	3	3	1	1	0	2	2	1	1	1	2	2	1	3	1	1	2	2	2	1	2	2	1	2	38	3	13	22	18
177	3	3	0	1	0	2	2	1	1	1	1	1	1	1	1	1	2	2	2	2	2	2	1	5	65	2	14	20	18
178			0	0	0	2	2	1	2	1	2	2	1	3	1	1	3	3	2	1	2	3	1	2	83	3	15	18	16
179	4	3	0	1	0	2	1	1	2	2	1	1	1	1	1	1	3	2	2	2	2	2	0	2	81	3	8	19	14
180	5	3	1	1	0	2	2	2	1	1	3	1	1	3	1	1	3	3	1	1	3	1	1	2	80	1	21	25	16
181	5	2	0	0	0	2	3	3	2	2	3	2	2	3	2	2	3	3	2	2	3	2	0	3	67	1	14	18	17
182	4	2	0	1	0	4	2	3	3	3	4	3	3	4	2	2	4	3	3	4	3	3	0	3	54	1	8	11	7
183	3	3	0	1	0	1	1	1	1	1	1	1	1	1	1	1	1	1	1	1	1	1	1	3	55	3	25	25	20
184	5	2	1	0	0	3	2	2	2	2	2	2	2	2	2	2	2	2	2	2	2	2	0	3	74	1	8	24	19
185	5	3	0	0	0	4	3	3	1	1	2	2	2	3	3	1	3	4	3	3	4	2	1	2	71	3	18	13	18
186	5	2	0	0	0	4	1	1	1	1	1	1	1	1	1	1	1	1	1	1	1	1	0			1	10	20	16
187	5	1	0	1	0	3	3	3	2	2	2	3	2	3	3	3	3	2	3	2	2	2	0	5	58	1	16	18	14
188	3	3	0	1	0	3	1	2	1	2	3	1	1	2	1	2	3	1	3	2	1	2	1	5	22	3	15	19	17
189	3	3	1	1	0	2	2	2	2	2	3	3	2	3	2	2	3	3	3	2	3	2	1	2	34	3	18	10	11
190			1	0	0	2	1	1	1	1	1	1	1	1	1	1	1	1	1	1	1	1	1	2	85	3	25	25	20
191			0	1	0	3	2	2	2	1	2	2	2	3	2	1	4	4	3	3	4	3	1	2	35	3	12	21	19
192			0	0	1	2	2	2	2	2	2	2	2	2	2	2	3	2	2	2	2	2	0	5	50	3	12	22	10
193			0	0	0	3	2	2	2	1	1	1	1	2	1	3	3	3	2	3	3	3	1	5	75	3	19	21	13
194	2	3	1	1	0	2	2	2	2	2	2	2	2	2	1	1	2	2	2	2	2	2	1	2	77	3	14	19	15
195	3	3	0	0	0	2	2	2	1	1	3	3	1	1	3	2	2	2	2	2	1	3	1	5	67	2	19	17	17
196	4	2	0	1	0	3	3	2	1	1	1	1	1	3	1	1	1	1	2	2	2	1	0	5	53	2	17	17	16
197	5	3	0	0	0	2	2	1	1	1	1	1	1	1	1	1	1	1	1	1	1	1	1	3	86	3	21	22	12
198	4	3	1	1	0	3	2	2	1	1	3	2	2	2	1	1	3	3	2	2	2	3	1	5	52	3	20	18	11
199	3	3	0	0	0	2	2	2	2	2	2	2	2	2	2	2	3	3	2	2	3	2	1	3	71	3	16	18	14
200	3	2	0	1	1	3	3	2	2	2	3	2	2	3	2	2	3	3	3	3	3	3	0	3	45	2	15	15	13
201	4	1	1	0	0	3	3	2	2	2	2	2	2	2	2	2	3	2	2	2	2	2	1	3	63	1	20	19	14
202	4	3	1	1	0	2	1	2	1	1	2	2	1	2	1	1	2	3	2	2	2	2	1	2	69	3	25	23	20
203	3	3	0	0	0	1	2	2	2	2	2	2	2	2	2	2	3	3	2	3	3	3	1	2	75	1	18	16	9
204	4	2	1	1	0	2	2	2	1	2	2	2	2	3	3	2	3	3	3	2	3	2	1	5	72	3	20	19	15
205	2	3	1	1	0	2	2	2	2	1	3	2	2	2	2	2	3	3	2	2	2	2	1	2	65	3	22	20	16
206	5	2	0	0	0	2	3	4	2	1	3	4	2	2	1	4	3	2	4	2	2	1	1	5	82	2	12	18	19
207	4	3	0	1	0	2	2	2	2	2	2	2	2	2	2	2	2	2	2	2	2	2	1	2	67	3	20	22	17
208			0	1	0	3	2	2	2	2	2	2	2	3	2	2	2	2	2	2	2	2	1	3	59	1	15	21	17
209	3	3	1	1	0	2	2	2	2	2	2	2	2	2	2	2	2	2	2	2	2	2	0	2	83	3	19	20	16
210	4	2	0	0	1	3	2	2	2	2	3	1	1	3	1	2	3	3	3	3	3	3	1	3	49	1	15	23	16
211	2	1	0	0	1	2	3	2	3	1	3	3	2	2	1	1	3	2	3	2	2	2	1	5	47	3	17	19	15
212	1	3	1	1	0	2	1	2	1	1	3	1	1	3	2	1	3	3	3	4	3	2	1	2	45	3	18	25	12
213	4	2	1	1	0	3	1	1	2	1	3	2	1	3	2	1	3	3	3	3	3	2	1	5	62	3	16	17	14
214			0	0	0	3	2	2	1	1	1	2	1	2	2	1	3	3	3	2	3	2	1	3	23	1	17	22	16
215			0	0	1	1	1	2	1	1	1	1	1	2	2	2	2	2	2	2	3	1	1		18	1	9	20	15
216	3	3	1	0	1	2	1	1	1	1	1	1	1	1	1	1	2	2	2	1	2	1	1	2	37	3	18	20	9
217	2	3	1	1	0	2	2	2	2	2	2	2	2	2	2	2	3	3	2	2	2	3	1	2	71	3	14	19	14
218	2	2	0	1	0	1	1	2	2	1	2	1	1	3	1	1	2	2	3	2	1	2	1	3	64	2	15	23	17
219	5	1	0		0	3	2	3	2	2	3	3	3	3	3	3	3	2	2	3	3	2	1	4	60	1
220	3	2	1	1	0	2	2	2	2	2	2	2	2	2	1	2	2	2	2	2	2	2	1	5	67	2	16	20	11
221			0	1	1	2	1	1	1	1	1	1	1	1	1	3	1	1	1	1	1	1	1	4	49	1	21	5	16
222	3	2	0	1	1	2	1	1	1	1	1	1	1	1	1	1	4	4	1	2	4	1	1	2	76	3	23	25	17
223	1	1	1	1	0	3	2	2	3	1	3	2	1	2	1	1	2	2	2	3	3	3	0	4	30	1	15	16	16
224	4	1	0	0	1	3	1	2	1	1	1	1	1	1	1	1	2	1	2	2	1	1	1	3	27	1	23	25	15
225	3	3	1	1	0	2	2	1	2	2	2	2	1	2	1	2	2	2	4	1	2	2	1	3	65	1	10	18	12
226	2	3	1	1	0	2	3	2	2	2	2	2	2	3	2	2	2	2	3	2	3	2	1	2	62	3	17	12	16
227	2	3	0	0	0	2	2	3	2	2	3	2	2	3	2	1	3	3	3	1	3	1	1	2	60	3	19	19	15
228	4	2	0	0	0	3	1	2	2	1	1	2	2	2	1	2	2	2	2	2	2	2	1	2	74	3	13	25	20
229	3	3	1	0	0	1	2	2	1	1	1	1	1	2	2	2	2	2	2	2	3	2	1	2	65	3	8	15	16
230	4	3	0	1	0	2	2	2	2	2	2	2	2	3	2	2	3	3	2	2	2	1	1	2	74	3	16	21	16
231	1	3	0	0	0	2	1	2	2	2	3	2	2	3	1	1	2	2	3	2	2	2	1		21	3	14	17	16
232	5	3	0	0	1	3	1	1	1	1	1	1	1	1	1	1	1	1	1	1	1	1	1	3	47	2	22	23	4
233	4	3	0	1	0	2	3	3	2	2	2	2	2	3	2	2	2	2	2	2	3	2	1	2	23	3	11	19	17
234	3	3	1	0	0	3	2	3	2	1	2	2	2	2	1	2	3	3	2	2	3	2	1	1	42	1	13	23	16
235			1	1	1	1	1	1	1	1	1	1	1	1	1	1	1	1	1	1	1	1	0	2	45	3	22	25	20
236	4	3	0	0	0	3	2	2	2	2	2	2	2	2	2	2	3	3	3	2	2	2	1	5	78	3	20	20	14
237	5	1	1	0	0	3	2	2	2	2	2	2	2	2	3	2	2	2	2	2	2	2	1	4	60	2	10	20	16
238	4	1	1	0	0	2	2	2	2	1	2	2	1	2	2	2	3	2	2	3	2	2	1	3	58	2	18	17	16
239	4	2	1	1	0	2	2	2	2	2	2	2	2	2	2	2	2	2	2	2	2	2	1	5	63	2	16	20	14
240	3	2	0	1	0	2	1	1	1	1	2	1	1	1	1	1	3	2	1	2	3	2	1	2	45	2	21	20	15
241	1	3	0	1	1	2	2	1	1	1	1	1	1	1	1	1	1	1	1	1	1	1	1	2	44	3	24	25	20
242	4	3	1	1	1	1	1	1	1	1	1	1	1	1	1	1	2	1	1	1	1	1	1	5	70	3	22	21	18
243	3	3	0	1	1	2	2	2	2	1	2	2	1	2	2	2	2	2	2	2	2	2	1	2	40	3	25	25	20
244	3	3	0	1	1	1	1	2	1	1	1	2	1	1	1	1	1	1	1	1	1	1	1	2	39	3	25	18	13
245	5	3	0	0	0	3	3	2	2	2	2	3	3	3	2	2	3	3	2	3	2	2	1		58	3	11	25	20
246	4	2	0	1	0	2	3	2	2	2	2	1	2	1	1	2	2	2	2	2	2	2	0	5	31	2	18	24	19
247	2	3	0	1	1	2	2	2	2	2	3	2	2	1	1	1	2	2	2	1	2	2	1	5	34	3	21	23	20
248	4	3	0	1	1	1	2	2	1	1	3	2	1	2	2	1	3	3	2	3	3	2	1	2	45	3	20	23	18
249	4	3	0	0	0	2	3	2	1	1	3	2	1	3	1	1	4	4	1	1	1	2	1	2	66	3	20	25	20
250	3	3	0	1	1	2	2	1	1	1	2	2	2	1	1	1	1	1	1	1	1	2	1	5	37	3	25	23	17
251	3	3	0	0	1	2	2	2	2	2	3	3	2	1	1	1	1	1	1	2	1	2	1		19	2	23	20	8
252	5	1	0	0	0	2	3	1	1	2	3	2	2	2	2	2	3	3	3	2	3	2	1	2	64	1	7	21	16
253	3	3	0	1	1	2	2	2	1	1	2	2	2	3	2	2	3	3	2	2	3	3	1	5	40	3	18	21	13
254	3	2	0	1	0	2	3	2	1	1	2	2	2	3	1	2	2	2	2	1	2	2	0	2	88	2	13	15	20
255	4	3	0	0	0	3	2	2	2	2	2	2	2	2	2	2	3	2	2	2	2	2	1	2		3	14	20	16
256	4	3	0	1	0	2	3	1	1	1	3	2	1	3	1	1	2	2	3	2	1	3	1	3	26	3	20	19	13
257	3	3	0	1	1	2	2	2	1	1	2	2	1	2	1	1	3	3	3	2	3	3	1	2	39	3	24	20	12
258	3	3	0	1	1	3	1	2	1	1	2	2	2	3	1	1	2	2	2	2	2	2	1	5	36	3			17
259	4	2	0	1	0	3	4	4	1	1	2	1	1	2	1	2	4	4	4	4	4	1	1	3	73	1	6	22	12
260	5	2	0	1	0	4	2	3	3	3	2	2	1	2	2	1	2	3	3	2	2	2	1	3		3			9
261	1	3	0	1	0	3	2	3	3	2	4	2	2	3	2	1	2	2	3	2	3	3	1	4	27	3	16	25	20
262	4	2	0	1	0	4	2	2	1	2	3	2	2	4	2	1	4	3	4	2	3	3	1	2	66	3	24	25	19
263	3	3	1	0	1	2	2	3	2	2	2	2	2	2	1	2	2	2	2	2	2	2	1	2	42	3	14	25	20
264	2	3	0	0	0	3	1	2	1	1	1	1	1	2	1	1	1	1	1	1	1	1	0	2	35	3	25	25	20
265	4	3	0	1	0	3	1	1	1	1	1	1	1	1	1	1	1	1	1	1	1	1	1	5	61	2	8	25	20
266	2	3	1	1	0	2	1	1	1	1	2	1	1	1	1	1	1	1	1	1	1	1	1	2	79	3	25	25	8
267	4	3	0	0	0	2	2	3	1	1	2	2	1	3	2	1	2	2	3	2	3	1	1	2	24	3	25	24	18
268	2	3	0	0	0	2	2	2	1	1	3	4	1	3	3	2	3	3	3	3	3	2	1	5	31	2	12	15	11
269	3	2	1	1	0	2	2	2	2	2	2	2	2	2	2	2	3	2	3	2	2	3	0	4	84	1	15	22	16
270	3	2	1	1	1	2	2	2	2	2	3	2	2	3	2	2	3	3	3	3	3	3	1	2	47	3	14	18	18
271	4	2	1	0	0	2	2	2	1	1	2	2	2	2	1	2	3	2	2	1	2	2	0	5	20	3	21	22	16
272	1	3	0	1	0	1	2	2	1	1	2	2	2	2	2	2	3	2	2	3	2	2	1	2	58	3	18	22	17
273	3	3	1	1	1	3	2	2	2	2	3	2	2	3	3	2	3	3	3	3	3	3	1	2	39	3	17	20	13
274	2	3	1	1	0	1	2	2	1	1	2	2	2	2	2	2	3	2	2	2	3	2	0	2	59	3	19	16	15
275	4	3	1	1	0	2	2	2	2	2	3	2	3	3	3	3	4	3	2	2	4	4	1	2	83	2	23	18	20
276	4	3	1	1	1	1	1	1	1	1	3	1	1	2	2	2	3	3	3	3	3	3	1	2	43	3	16	13	18
277	4	2	0	0	0	2	2	2	2	2	2	1	1	2	1	1	1	2	2	2	1	2	0	3	24	2	21	24	12
278	4	3	1	1	0	2	2	2	2	2	2	2	2	2	1	2	3	3	3	2	3	2	1	2	72	3	14	20	13
279	4	2	0	0	1	3	2	2	2	2	2	2	2	2	2	2	4	4	2	4	4	1	1	3	50	2	13	17	20
280	2	3	0	0	0	2	2	2	1	1	2	1	1	2	1	1	3	3	2	2	3	2	1	2	70	2	16	16	16
281	1	3	1	1	1	1	2	1	1	1	1	1	1	1	1	1	1	1	1	1	1	1	1	2	44	3	25	18	12
282		1	0	1	0	4	3	3	1	3	3	3	2	2	3	1	1	3	1	3	1	1	1	3	51	1	9	20	16
283			0	1	1	3	2	2	2	2	3	2	2	2	2	2	3	3	2	3	3	2	1	2	38	3	21	18	14
284			0	1	1	3	2	1	1	1	2	1	1	2	1	1	2	2	3	2	2	1	0	2	31	3	24	20	15
285			0	1	1	3	2	1	1	1	2	2	2	2	2	2	2	2	2	2	2	2	0	2	35	3	15	25	18
286			0	1	1	2	3	1	2	1	3	2	1	3	1	1	3	3	2	2	3	2	0	2	33	3	23	19	18
287			1	0	0	3	2	2	2	2	2	2	2	2	2	2	2	2	2	2	2	2	1	4	47	1	15	19	15
288	4	2	0	0	0	1	3	3	2	2	2	2	2	3	2	2	2	2	2	2	2	2	1	5	78	2	18	20	4
289	4	1	0	1	0	3	3	2	2	2	2	2	2	3	2	2	3	3	2	3	3	3	1	3	75	1	15	16	11
290	4	2	1	1	0	2	1	1	1	1	1	1	1	1	1	1	1	1	1	1	1	1	1	3	94	3	11	25	4
291	3	2	0	1	0	2	1	2	2	1	2	2	1	2	1	1	3	2	1	1	1	1	1	3	68	2	14	23	18
292	3	3	0	0	0	3	2	2	2	1	2	1	1	2	2	1	3	2	2	1	2	2	1	4	31	3	22	24	12
293	3	3	0	0	0	2	1	1	1	1	1	2	1	2	1	1	2	2	2	2	2	3	1		85	2	15	18	14
294	4	3	0	0	0	3	2	2	2	2	2	2	2	2	2	2	3	3	2	2	2	2	1	5	67	3	14	19	14
295	4	3	1	1	0	2	3	2	2	1	2	2	2	3	1	2	2	2	2	2	2	1	1	2	77	3	12	21	13
296	2	3	0	0	0	2	1	2	1	1	3	1	1	3	2	3	2	2	3	1	2	2	1	3	19	2	8	18	19
297	1	3	0	1	1	2	2	2	2	2	2	3	4	2	1	1	3	3	2	3	3	3	1	1	48	3	19	20	18
298	4	3	1	1	0	1	1	1	1	1	2	1	1	2	1	1	3	2	2	2	2	2	1	2	69	3	25	20	15
299	2	3	0	1	1	2	1	1	2	2	3	2	2	2	2	2	3	4	1	4	3	2	1	2	52	2	20	23	20
300	3	3	0	1	0	1	2	2	2	1	2	2	2	2	4	2	3	3	2	3	3	2	1	2	70	3	18	20	13
301	5	3	1	0	0	1	1	2	1	1	1	2	1	1	1	1	1	1	1	1	1	1	1	2	40	3	21	5	18
302	1	3	0	1	1	3	2	2	2	2	2	2	2	3	1	2	4	2	2	2	3	2	0	5	50	3	17	20	17
303	3	3	0	0	0	2	2	2	2	2	2	2	2	2	2	1	3	3	3	2	3	2	1	5	60	3	19	22	15
304	4	3	0	0	0	1	1	1	1	1	1	1	1	1	1	1	1	3	1	3	1	1	1	2	70	3	18	25	20
305	2	3	1	1	0	2	1	1	1	1	1	1	1	2	1	1	1	3	2	2	3	1	1	2	66	3	24	23	18
306	3	3	0	1	1	2	2	2	2	3	3	2	2	3	2	2	4	3	3	2	3	2	1	2	53	3	19	18	14
307	3	2	1		0	1	2	2	2	3	3	3	2	3	2	2	3	3	2	3	3	2	1	2	68	3	23	20	15
308	3	3	1	1	0	2	2	2	2	2	3	2	2	3	2	2	3	3	2	2	3	2	1	2	54	3	20	21	12
309	2	3	1	1	1	2	1	1	2	1	2	1	1	1	1	2	1	1	3	3	3	2	1	2	43	3	18	20	14
310	1	3	0	0	0	2	2	2	2	2	2	2	3	3	3	3	2	2	2	2	2	1		4	60	3	17	22	14
311			0	0	0	1	2	3	2	2	2	2	2	3	2	2	3	3	2	2	3	2	1		22	3	22	24	20
312			0	1	1	3	3	2	2	1	3	2	1	2	2	2	3	3	2	2	2	2	0	3	51	3	18	17	14
313			0	0	0	2	2	1	1	1	1	1	1	1	1	1	2	2	1	1	1	3	1		18	1	20	23	20
314			0	0	0	3	2	2	2	2	2	2	2	3	1	2	3	3	3	2	3	2	1	5	82	1	6	17	16
315			1	0	0	3	2	2	2	2	2	2	2	2	2	2	3	3	3	2	3	3	1	2	58	3	19	16	8
316			0	0	0	3	2	2	2	2	2	2	2	2	2	2	3	2	2	2	3	1	1	1		1	13	21	14
317			0	0	0	2	2	2	2	2	3	3	2	3	1	2	3	3	3	3	2	2	1	2	54	3	20	20	17

## Sheet: Names and Labels
ident	ID
santem	Perceived Health status	1="Excellent, 2="Very good", 3="Good", 4="Not bad", 5="Mediocre"
hlm	Patient HL evaluated by the physician	1="Insufficient, 2="Medium", 3="Satisfactory"
sexe	sexe	0="Woman", 1="Man"
couple	Life as a couple	0="No", 1="Yes"
enf	At least a child under 18 years old at home	0="No", 1="Yes"
stfin	Perceived financial situation	1="Very confortable", 2="Good", 3="Have to be careful", 4="Can't do it"
hls1	HLSEU16 - Item1	1="Very easy", 2="Easy", 3="Difficult", 4="Very difficult"
hls2	HLSEU16 - Item2	1="Very easy", 2="Easy", 3="Difficult", 4="Very difficult"
hls3	HLSEU16 - Item3	1="Very easy", 2="Easy", 3="Difficult", 4="Very difficult"
hls4	HLSEU16 - Item4	1="Very easy", 2="Easy", 3="Difficult", 4="Very difficult"
hls5	HLSEU16 - Item5	1="Very easy", 2="Easy", 3="Difficult", 4="Very difficult"
hls6	HLSEU16 - Item6	1="Very easy", 2="Easy", 3="Difficult", 4="Very difficult"
hls7	HLSEU16 - Item7	1="Very easy", 2="Easy", 3="Difficult", 4="Very difficult"
hls8	HLSEU16 - Item8	1="Very easy", 2="Easy", 3="Difficult", 4="Very difficult"
hls9	HLSEU16 - Item9	1="Very easy", 2="Easy", 3="Difficult", 4="Very difficult"
hls10	HLSEU16 - Item10	1="Very easy", 2="Easy", 3="Difficult", 4="Very difficult"
hls11	HLSEU16 - Item11	1="Very easy", 2="Easy", 3="Difficult", 4="Very difficult"
hls12	HLSEU16 - Item12	1="Very easy", 2="Easy", 3="Difficult", 4="Very difficult"
hls13	HLSEU16 - Item13	1="Very easy", 2="Easy", 3="Difficult", 4="Very difficult"
hls14	HLSEU16 - Item14	1="Very easy", 2="Easy", 3="Difficult", 4="Very difficult"
hls15	HLSEU16 - Item15	1="Very easy", 2="Easy", 3="Difficult", 4="Very difficult"
hls16	HLSEU16 - Item16	1="Very easy", 2="Easy", 3="Difficult", 4="Very difficult"
cat_lan	French as mother tongue	0="No", 1="Yes"
pcs	Profession	1="Shopkeepers and crafts workers", 2="Professionals and managers", 3="Office, sales, and service employees", 4="Skilled or unskilled manual workers", 5 "Intermediate and white-collar workers"
age	Age	in years
cat_dip	Education	1="Primary or none", 2="Secondary", 3="Post-secondary"
score1fl	FCCHL - score functional	score
score2fl	FCCHL - score communicative	score
score3fl	FCCHL - score critical	score
